# Supplementary material for: Volumetric Absorptive Microsampling of Saliva for Pharmacokinetic Evaluation of Mycophenolic Acid and Its Glucuronide Metabolite in Pediatric Renal Transplant Recipients: Bioanalytical Method Validation and Clinical Feasibility Evaluation
Source: Pharmaceuticals (Basel). 2025 Nov 17;18(11):1744. doi: 10.3390/ph18111744 (PMC12655819; doi:10.3390/ph18111744)
Supplement: Supplementary file 1 [file pharmaceuticals-18-01744-s001.zip]

Archive with 1 entries (1 files):
- pharmaceuticals-3953387-supplementary.pdf
